# Supplementary material for: Global research trends in immunotherapy for glioma: a comprehensive visualization and bibliometric analysis
Source: Front Endocrinol (Lausanne). 2023 Oct 5;14:1273634. doi: 10.3389/fendo.2023.1273634 (PMC10585102; doi:10.3389/fendo.2023.1273634)
Supplement: Supplementary file 1 [file Table_1.xlsx]

## Sheet: Supplement Table 1
The timeline view for co-cited journals related to immunotherapy for glioma by Citespace.
Co-cited Journal	Citation	Degree	The Initial Year	Halflife
CANCER RES	3432	124	2000	17.5
CLIN CANCER RES	3378	113	2000	18.5
NEURO-ONCOLOGY	2772	116	2003	16.5
NEW ENGL J MED	2742	97	2000	18.5
P NATL ACAD SCI USA	2655	110	2000	18.5
NATURE	2553	115	2000	19.5
J CLIN ONCOL	2372	94	2000	18.5
NAT MED	2305	106	2000	19.5
J NEURO-ONCOL	2276	99	2000	17.5
SCIENCE	2204	103	2000	18.5
J IMMUNOL	2129	92	2000	16.5
PLOS ONE	1872	99	2010	9.5
CELL	1806	98	2000	19.5
INT J CANCER	1679	82	2000	16.5
CANCER CELL	1664	95	2006	13.5
CANCER IMMUNOL IMMUN	1615	84	2000	16.5
J EXP MED	1597	82	2000	16.5
J CLIN INVEST	1528	78	2000	19.5
BLOOD	1511	74	2000	17.5
NAT REV CANCER	1477	81	2006	13.5
LANCET ONCOL	1448	69	2009	10.5
J NEUROSURG	1421	76	2000	15.5
ONCOTARGET	1393	88	2014	5.5
FRONT IMMUNOL	1337	100	2015	5.5
NAT COMMUN	1330	96	2016	4.5
IMMUNITY	1267	83	2000	19.5
ONCOGENE	1255	83	2001	18.5
BRIT J CANCER	1252	66	2000	17.5
ONCOIMMUNOLOGY	1250	71	2014	5.5
ACTA NEUROPATHOL	1248	77	2000	19.5
FRONT ONCOL	1180	93	2014	6.5
NAT REV IMMUNOL	1170	69	2003	16.5
SCI TRANSL MED	1123	68	2013	7.5
SCI REP-UK	1056	78	2015	5.5
NEUROSURGERY	1014	64	2000	15.5
J IMMUNOTHER	989	68	2000	14.5
J BIOL CHEM	986	64	2000	18.5
NAT IMMUNOL	968	64	2003	16.5
CANCER IMMUNOL RES	968	56	2015	4.5
MOL THER	959	66	2003	16.5
NAT REV CLIN ONCOL	908	61	2014	6.5
CANCER LETT	898	61	2005	15.5
CANCERS	869	85	2015	5.5
CANCER DISCOV	839	58	2014	6.5
J IMMUNOTHER CANCER	838	61	2015	5.5
CANCER-AM CANCER SOC	836	46	2000	17.5
LANCET	824	40	2000	18.5
INT J RADIAT ONCOL	809	48	2000	17.5
INT J MOL SCI	797	73	2016	5.5
J Transl Med	772	57	2006	13.5
J NEUROIMMUNOL	769	59	2000	16.5
ANN ONCOL	769	52	2003	16.5
EUR J IMMUNOL	733	53	2000	15.5
MOL CANCER THER	708	54	2005	13.5
ANTICANCER RES	704	40	2000	16.5
BMC CANCER	689	46	2010	10.5
ANNU REV IMMUNOL	678	40	2000	16.5
IMMUNOL REV	677	54	2001	17.5
EUR J CANCER	666	38	2000	18.5
CELL REP	657	55	2017	3.5
NAT BIOTECHNOL	655	43	2000	19.5
JAMA ONCOL	640	56	2017	3.5
CANCER GENE THER	612	42	2000	15.5
TRENDS IMMUNOL	602	55	2003	16.5
CANCER SCI	597	43	2008	11.5
AM J PATHOL	569	37	2000	16.5
HUM GENE THER	568	36	2000	14.5
NAT GENET	556	39	2006	14.5
JNCI-J NATL CANCER I	545	18	2003	15.5
J CLIN NEUROSCI	538	28	2010	8.5
INT J ONCOL	528	29	2000	17.5
GLIA	527	43	2001	17.5
MOL CANCER	525	51	2010	10.5
NUCLEIC ACIDS RES	524	38	2015	5.5
GENE THER	516	40	2000	14.5
NAT REV DRUG DISCOV	513	32	2010	10.5
CANCER	505	38	2000	12.5
J NEUROPATH EXP NEUR	494	25	2000	17.5
BIOCHEM BIOPH RES CO	467	28	2001	18.5
GENE DEV	467	35	2005	14.5
CURR OPIN IMMUNOL	465	27	2002	15.5
BRAIN PATHOL	462	36	2001	16.5
BRAIN	454	18	2011	8.5
NEOPLASIA	450	16	2006	12.5
J EXP CLIN CANC RES	450	37	2012	8.5
J VIROL	445	29	2001	16.5
NAT NEUROSCI	437	47	2017	3.5
NEUROLOGY	436	18	2003	15.5
NAT REV NEUROL	433	20	2014	5.5
CELL DEATH DIS	432	38	2016	4.5
J LEUKOCYTE BIOL	429	30	2002	15.5
JCI INSIGHT	423	51	2017	3.5
JAMA-J AM MED ASSOC	422	16	2014	6.5
J NATL CANCER I	421	31	2000	12.5
GENOME BIOL	415	32	2016	4.5
EXPERT OPIN BIOL TH	394	38	2005	12.5
ONCOL REP	392	30	2007	13.5
SEMIN CANCER BIOL	387	31	2005	15.5
J HEMATOL ONCOL	380	31	2017	3.5
EMBO J	372	20	2000	18.5
IMMUNOLOGY	360	22	2003	14.5
Neurosurg Focus	359	21	2008	10.5
ANN NEUROL	353	22	2000	17.5
ONCOL LETT	351	19	2014	6.5
BIOINFORMATICS	346	25	2016	4.5
NAT METHODS	339	19	2016	4.5
CA-CANCER J CLIN	334	20	2013	7.5
LAB INVEST	330	29	2006	13.5
J IMMUNOL METHODS	328	12	2000	11.5
IMMUNOTHERAPY-UK	324	11	2014	5.5
ONCOLOGIST	322	10	2011	8.5
CELL DEATH DIFFER	321	14	2010	9.5
THERANOSTICS	321	30	2016	4.5
FRONT PHARMACOL	320	18	2018	2.5
J NEUROSCI	318	14	2006	12.5
J PATHOL	318	17	2013	7.5
CELLS-BASEL	318	36	2019	2.5
NAT CELL BIOL	313	32	2013	7.5
STEM CELLS	310	14	2010	8.5
CANCER TREAT REV	292	9	2012	7.5
BIOMATERIALS	291	40	2015	5.5
J CONTROL RELEASE	285	50	2014	6.5
ADV EXP MED BIOL	279	9	2012	7.5
MOL THER-ONCOLYTICS	277	52	2017	3.5
WORLD NEUROSURG	273	11	2014	6.5
ONCOTARGETS THER	273	7	2016	4.5
CELL STEM CELL	269	21	2014	6.5
ACTA NEUROPATHOL COM	269	29	2017	3.5
MOL CANCER RES	268	6	2010	9.5
J CELL PHYSIOL	260	8	2017	3.5
SEMIN ONCOL	260	10	2000	15.5
J NUCL MED	260	31	2000	16.5
VACCINE	260	15	2006	9.5
CANCER J	259	9	2005	13.5
MOL CELL BIOL	256	19	2003	15.5
CANCER MED-US	250	8	2016	4.5
Methods Mol Biol	249	1	2014	6.5
CELL IMMUNOL	249	12	2000	15.5
CRIT REV ONCOL HEMAT	248	3	2010	9.5
CANCER BIOL THER	248	8	2010	8.5
BMC BIOINFORMATICS	244	14	2017	3.5
EBIOMEDICINE	244	8	2018	2.5
BIOMED RES INT	242	5	2015	5.5
LEUKEMIA	237	6	2010	9.5
NAT REV MOL CELL BIO	228	21	2010	10.5
TUMOR BIOL	227	11	2014	5.5
FASEB J	227	15	2003	16.5
NEUROTHERAPEUTICS	224	2	2013	7.5
GENOME RES	224	11	2016	4.5
FRONT CELL DEV BIOL	221	33	2020	1.5
IMMUNOL TODAY	221	26	2000	8.5
INT IMMUNOL	217	13	2002	14.5
CELL RES	217	10	2017	3.5
NEUROSURG CLIN N AM	216	12	2011	5.5
ADV DRUG DELIVER REV	216	36	2016	4.5
CLIN EXP IMMUNOL	214	10	2005	11.5
Semin Immunol	214	8	2009	9.5
MOL CELL	214	21	2016	5.5
CURR TREAT OPTION ON	211	7	2016	4.5
CLIN DEV IMMUNOL	210	17	2012	4.5
EXPERT REV ANTICANC	209	16	2007	10.5
Expert Rev Neurother	207	7	2010	8.5
AGING-US	203	5	2019	2.5
CARCINOGENESIS	200	7	2016	4.5
CNS Oncol	199	13	2016	4.5
J CELL BIOL	199	11	2009	10.5
ELIFE	199	7	2018	2.5
J IMMUNOL RES	193	3	2015	4.5
TRENDS MOL MED	193	4	2009	9.5
HUM VACC IMMUNOTHER	192	7	2016	4.5
CANCER CELL INT	191	7	2017	4.5
J CANCER	188	6	2018	3.5
PHARMACOL THERAPEUT	188	3	2009	11.5
CANCER CHEMOTH PHARM	188	9	2000	19.5
ACS NANO	187	52	2016	4.5
SCI ADV	186	13	2019	2.5
AM J CANCER RES	184	9	2017	3.5
BIOMED PHARMACOTHER	181	5	2018	2.5
TRENDS CANCER	181	4	2019	1.5
CYTOTHERAPY	180	11	2013	5.5
CURR NEUROL NEUROSCI	179	3	2014	5.5
EXP CELL RES	178	18	2013	6.5
CELL MOL IMMUNOL	177	3	2015	5.5
J CELL MOL MED	176	6	2015	5.5
PEDIATR BLOOD CANCER	175	7	2013	6.5
NEUROPATH APPL NEURO	174	4	2010	10.5
EXPERT REV VACCINES	173	12	2012	4.5
